# Supplementary material for: Long-Term Evaluation of the Shape of the Reconstructed Diaphragm in Patients with Left-Sided Congenital Diaphragmatic Hernia Using Serial Chest Radiographs and Correlation to Further Complications
Source: J Clin Med. 2024 Jan 22;13(2):620. doi: 10.3390/jcm13020620 (PMC10816521; doi:10.3390/jcm13020620)
Supplement: Supplementary file 1 [file jcm-13-00620-s001.zip]

Archive with 1 entries (1 files):
- jcm-2776508-supplementary.pdf
